# Supplementary material for: Scorpion Venom-Derived Peptides: A New Weapon Against Carbapenem-Resistant Acinetobacter baumannii
Source: Microorganisms. 2025 Dec 28;14(1):68. doi: 10.3390/microorganisms14010068 (PMC12844211; doi:10.3390/microorganisms14010068)
Supplement: Supplementary file 1 [file microorganisms-14-00068-s001.zip]

Archive with 1 entries (1 files):
- microorganisms-4029615-supplementary.pdf
